# Supplementary material for: Comprehensive Analysis of Disease-Related Genes in Chronic Lymphocytic Leukemia by Multiplex PCR-Based Next Generation Sequencing
Source: PLoS One. 2015 Jun 8;10(6):e0129544. doi: 10.1371/journal.pone.0129544 (PMC4459702; doi:10.1371/journal.pone.0129544)
Supplement: S6 Table — (XLS) [file pone.0129544.s010.xls]

## Sheet: Clinical Information
Patient	Date of sample	Age	Sex	Date of 1st diagnosis	Time from diagnosis to sample (months)	Untreated (1=yes)	No of pretreatments	Time from diagnosis to 1st tx	Date of last contact	Binet stage	WBC (x10E9/L)	Hb [g/dl]	Platelets [100x10E9/L]	Tk (U/L)	ZAP70 (%)	ZAP70 pos	CD38(%)	CD38 pos	IGHV (M=mutiert, U=unmutiert)	FISH available	FISH hierarchy (1-5)	del11q (yes=1)	del11q peculiar interphase %	tri12 (yes=1)	tri12 peculiar interphase %	del13q (yes=1)	del13 peculiar interphase %	del17p (yes=1)	del17 peculiuar interphase %	complex karyotype (yes=1)	non-recurrent aberrations (yes=1)	ATM mutated (yes=1)	DDX3X mutated (yes=1)	MYD88 mutated (yes=1)	NOTCH1 mutated (yes=1)	PTPN6 mutated (yes=1)	SF3B1 mutated (yes=1)	XPO1 mutated (yes=1)	TP53 mutated (yes=1)	NOTCH1 PEST mutated (yes=1)
1	2012-01-18	61	M	2011-01-15	12.1	1	0	12.1		A	128.62	14.9	246	50.8	7	0	21	0	U	1	2	0	0	0	0	1	ND	0	0	ND	ND	0	0	0	1	0	0	1	0	1
2	2012-01-20	71	M	2006-03-15	70.1667	1	0	70.1667		A	52.42	14.2	131	9.1	4	0	80	1	M	1	5	0	0	0	0	0	0	1	ND	ND	ND	0	0	0	0	0	0	0	0	0
3	2012-01-23	47	W	2003-04-15	105.267	1	0	105.267		A	54.08	15.1	156	9.6	12	0	3	0	M	1	1	0	0	0	0	0	0	0	0	0	0	0	0	0	0	0	0	0	0	0
4	2012-01-23	72	W	2008-11-15	38.2667	1	0	38.2667		A	113.6	11.3	311	neg	ND	ND	62	1	M	0		ND	ND	ND	ND	ND	ND	ND	ND	ND	ND	0	0	0	0	0	0	0	0	0
5	2012-01-25	78	W	2003-02-15	107.333	1	0	107.333		A	90.36	11.3	124	9.5	7	0	0	0	U	0		ND	ND	ND	ND	ND	ND	ND	ND	ND	ND	0	0	0	0	0	0	0	0	0
6	2012-01-25	68	M	2009-06-15	31.3333	1	0	31.3333		A	45.19	11.6	215	5.9	neg	0	29	0	U	0		ND	ND	ND	ND	ND	ND	ND	ND	ND	ND	0	0	0	0	0	0	0	0	0
7	2012-02-06	79	M	2006-08-15	65.7	1	0	65.7		A	71.42	13.8	129	17	8	0	6	0	M	1	2	0	0	0	0	1	ND	0	0	0	0	0	0	0	0	0	0	0	0	0
8	2012-02-06	51	W	2003-08-15	101.7	1	0	101.7		A	127.84	12.8	131	7.6	13	0	ND	ND	M	0		ND	ND	ND	ND	ND	ND	ND	ND	ND	ND	0	0	0	0	0	0	0	0	0
9	2012-02-15	74	M	2009-06-15	32	1	0	32		A	82.79	12.4	167	12.2	16	0	1	0	M	0		ND	ND	ND	ND	ND	ND	ND	ND	ND	ND	0	0	0	0	0	0	0	0	0
10	2012-02-24	58	M	2007-10-15	52.3	1	0	52.3		A	54.17	14.7	138	3.5	1	0	73	1	M	1	1	0	0	0	0	0	0	0	0	ND	ND	0	0	0	0	0	0	0	0	0
11	2012-02-29	64	M	2007-01-15	61.4667	1	0	61.4667		A	80.23	15.5	208	5.7	1	0	31	1	M	1	1	0	0	0	0	0	0	0	0	ND	ND	0	0	0	0	0	1	0	0	0
12	2012-03-14	68	W	2005-11-15	75.9667	1	0	75.9667		A	44.79	14.3	215	14.4	14	0	7	0	M	0		ND	ND	ND	ND	ND	ND	ND	ND	ND	ND	0	0	0	0	0	0	0	0	0
13	2012-03-19	47	M	2008-07-15	44.1333	1	0	44.1333		A	34.34	11.1	409	neg	neg	0	ND	ND	M	1	2	0	0	0	0	1	ND	0	0	ND	ND	0	0	0	0	0	0	0	0	0
14	2012-03-19	45	W	2009-12-15	27.1333	1	0	27.1333		A	36.35	13.3	171	5.8	0	0	0	0	M	1	2	0	0	0	0	1	33.7	0	0	ND	ND	0	0	0	0	0	0	0	0	0
15	2012-04-02	52	M	2011-11-15	4.56667	1	0	4.56667		B	124.02	11.9	126	81.7	ND	ND	ND	ND	U	1	1	0	0	0	0	0	0	0	0	ND	ND	0	0	0	0	0	1	0	0	0
16	2012-04-05	67	M	2006-11-15	64.6667	0	2	#REF!		A	206.64	ND	ND	ND	ND	ND	ND	ND	M	1	2	0	0	0	0	1	73	0	0	0	1	0	0	0	1	1	0	0	0	1
17	2012-04-16	48	M	2010-07-15	21.0333	1	0	21.0333		A	82.8	15.2	245	15.2	16	0	0	0	M	0		ND	ND	ND	ND	ND	ND	ND	ND	ND	ND	0	0	0	0	0	0	0	0	0
18	2012-04-17	70	M	2000-11-15	137.067	1	0	137.067		A	78.42	ND	ND	10	ND	ND	ND	ND	ND	1	4	1	34.8	1	9.5	0	0	0	0	ND	ND	0	0	0	0	0	0	0	0	0
19	2012-04-18	65	M	2009-09-15	31.1	1	0	31.1		A	27.64	ND	ND	13.5	27	1	2	0	U	0		ND	ND	ND	ND	ND	ND	ND	ND	ND	ND	0	0	0	0	0	0	0	0	0
20	2012-04-18	54	M	2004-01-15	99.1	0	1	#REF!		C	48.18	ND	ND	44.5	23	1	14	0	U	0		ND	ND	ND	ND	ND	ND	ND	ND	ND	ND	0	0	0	0	0	0	0	0	0
21	2012-04-18	64	M	2003-03-15	109.1	1	0	109.1		A	149.42	11.8	148	111.5	0	0	27	0	M	0		ND	ND	ND	ND	ND	ND	ND	ND	ND	ND	0	0	0	0	0	1	0	0	0
22	2012-04-18	80	M	2004-12-15	88.1	1	0	88.1		A	25.44	ND	ND	ND	ND	ND	ND	ND	M	0		ND	ND	ND	ND	ND	ND	ND	ND	ND	ND	0	0	0	0	0	0	0	0	0
23	2012-05-03	83	M	2002-01-15	123.6	1	0	123.6		C	100.16	9.8	187	ND	12	0	56	1	U	0		ND	ND	ND	ND	ND	ND	ND	ND	ND	ND	0	0	0	0	0	0	0	0	0
24	2012-05-21	66	M	2007-10-15	55.2	1	0	55.2		A	119.35	12.5	77	ND	1	0	89	1	M	1	5	0	0	0	0	1	76.1	1	77.1	1	1	0	0	0	0	0	0	0	0	0
25	2012-06-19	74	M	2007-09-15	57.1333	0	1	#REF!		ND	49.46	10.3	103	41.5	1	0	0.2	0	M	1	1	0	0	0	0	1	0	0	0	1	1	0	0	0	0	0	0	0	0	0
26	2012-06-21	57	M	2006-07-15	71.2	1	0	71.2		A	48.71	14.6	122	3.7	61	1	2	0	M	1	2	0	0	0	0	1	ND	0	0	ND	ND	0	0	0	0	0	0	0	0	0
27	2012-06-25	76	M	1995-01-15	209.333	1	0	209.333		C	48.4	11.7	74	139.5	28	1	5	0	M	0		ND	ND	ND	ND	ND	ND	ND	ND	ND	ND	0	0	0	0	0	0	0	0	0
28	2012-06-25	73	M	2006-05-15	73.3333	1	0	73.3333		C	78.76	14.7	77	20	11.8	0	26.7	0	U	1	1	0	0	0	0	0	0	0	0	0	0	0	0	0	1	0	0	1	0	0
29	2012-07-02	68	W	2003-01-15	113.567	1	0	113.567		B	23.18	12.3	127	4.9	neg	0	neg	0	U	0		0	0	0	0	0	0	0	0	ND	ND	0	0	0	0	0	0	0	0	0
30	2012-07-04	54	W	2001-12-15	#VALUE!	1	0	126.633		A	18.62	14.4	195	neg	ND	ND	ND	ND	U	1	1	0	0	0	0	0	0	0	0	ND	ND	0	0	0	0	0	0	0	0	0
31	2012-07-04	64	M	2004-04-15	98.6333	1	0	98.6333		A	20.33	15.9	158	3.6	97	1	8	0	U	0		ND	ND	ND	ND	ND	ND	ND	ND	ND	ND	1	0	0	0	0	0	0	0	0
32	2012-07-05	72	M	1999-11-15	151.667	1	0	151.667		C	22.75	12.8	93	9.7	0.8	0	4	0	M	1	2	0	0	0	0	1	71	0	0	ND	ND	0	0	0	0	0	0	0	1	0
33	2012-07-09	75	W	2006-11-15	67.8	1	0	67.8		A	19.53	ND	ND	20.5	5	0	0	0	ND	0		ND	ND	ND	ND	ND	ND	ND	ND	ND	ND	0	0	0	0	0	0	0	0	0
34	2012-07-09	67	W	2002-01-15	125.8	0	1	#REF!		C	187.81	11.9	198	11.6	42	1	92	1	U	1	2	0	0	0	0	1	88	0	0	1	1	0	0	0	0	0	0	0	0	0
35	2012-07-10	58	M	2007-05-15	61.8333	1	0	61.8333		A	37.21	16.2	181	35	6	0	4	0	M	0		ND	ND	ND	ND	ND	ND	ND	ND	ND	ND	0	0	0	0	0	1	0	0	0
36	2012-07-30	44	M	2012-01-15	6.5	1	0	6.5		B	22.96	14.2	163	ND	2.4	0	0.4	0	M	1	2	0	0	0	0	1	37	0	0	ND	ND	0	0	0	0	0	0	0	0	0
37	2012-08-01	55	M	2009-06-15	37.5333	0	1	#REF!		B	164.8	10.2	245	17.1	41	1	41	1	U	0		ND	ND	ND	ND	ND	ND	ND	ND	ND	ND	0	0	0	0	0	0	1	0	0
38	2012-08-01	79	M	2009-12-15	31.5333	1	0	31.5333		A	39.24	12.3	161	ND	neg	0	neg	0	ND	0		ND	ND	ND	ND	ND	ND	ND	ND	ND	ND	0	0	0	0	0	0	0	0	0
39	2012-08-07	72	M	2007-05-15	62.7333	0	0	62.7333		A	73.82	13.9	171	18.1	1	0	32	1	M	1	2	0	0	0	0	1	0	0	0	ND	ND	0	0	0	1	0	0	0	0	0
40	2012-08-08	74	M	2003-05-15	110.767	1	0	110.767		ND	16.52	ND	ND	16.1	1	0	1	0	M	0		ND	ND	ND	ND	ND	ND	ND	ND	ND	ND	0	0	0	0	0	0	0	1	0
41	2012-08-08	43	W	2011-08-15	11.7667	1	0	11.7667		A	58.67	ND	ND	18.5	3	0	1	0	M	1	2	0	0	0	0	1	53.9	0	0	0	1	0	0	0	0	0	0	0	0	0
42	2012-08-14	48	W	2001-01-15	138.967	0	2	#REF!		A	66.36	ND	ND	25.4	pos	1	ND	ND	U	1	1	0	0	0	0	0	0	0	0	ND	ND	1	0	0	0	0	0	0	0	0
43	2012-08-16	67	M	2002-01-15	127.033	0	1	#REF!		B	52.46	ND	ND	46.3	ND	ND	ND	ND	U	1	1	0	0	0	0	0	0	0	0	ND	ND	0	0	0	0	0	0	0	0	0
44	2012-08-29	54	M	2009-09-15	35.4667	1	0	35.4667		B	94.72	16.6	124	25.9	2.8	0	0.7	0	U	1	1	0	0	0	0	0	0	0	0	ND	ND	0	0	0	0	0	1	0	0	0
45	2012-09-26	69	W	2010-01-15	32.3667	1	0	32.3667		B	19.97	12.5	130	ND	4	0	2	0	M	1	2	0	0	0	0	1	40.7	0	0	0	1	0	0	0	0	0	0	0	0	0
46	2012-09-26	64	M	2011-01-15	20.3667	1	0	20.3667		B	98.89	11.2	100	ND	0.7	0	1.1	0	M	1	2	0	0	0	0	1	50.5	0	0	1	1	0	0	0	1	0	0	0	0	0
47	2012-10-23	57	W	2007-01-15	69.2667	1	0	69.2667		B	374.08	10.8	156	13	13	0	0.4	0	M	0		ND	ND	ND	ND	ND	ND	ND	ND	ND	ND	0	0	0	0	0	0	0	0	0
48	2012-10-24	44	M	2009-08-15	38.3	1	0	38.3		B	53.71	15.8	154	ND	ND	ND	neg	0	U	1	4	1	ND	0	0	0	0	0	0	ND	ND	1	0	0	0	0	0	1	0	0
49	2012-11-22	76	W	2012-05-15	6.23333	1	0	6.23333		A	48.87	14.9	240	24.5	7.7	0	50.7	1	U	1	1	0	0	0	0	0	0	0	0	ND	ND	0	0	0	0	0	0	0	0	0
50	2012-12-05	49	M	2007-11-15	60.6667	1	0	60.6667		A	34.91	14	126	22.5	2	0	25	0	M	1	2	0	0	0	0	1	ND	0	0	ND	ND	0	0	0	0	0	1	0	0	0
51	2011-12-12	63	W	2002-09-15	110.9	0	5	#REF!		C	47.12	13.6	47	38.4	31	1	84	1	U	1	4	1	73.4	0	0	0	0	1	15.7	1	1	0	0	0	0	0	0	0	0	0
52	2011-12-19	61	M	2011-10-15	2.13333	1	0	2.13333		B	78.29	10.1	199	neg	ND	ND	ND	ND	U	0		ND	ND	ND	ND	ND	ND	ND	ND	ND	ND	1	0	0	0	0	0	1	0	0
53	2011-12-20	62	M	2010-09-15	15.1667	1	0	15.1667		A	17.92	13.2	245	neg	neg	0	neg	0	ND	0		ND	ND	ND	ND	ND	ND	ND	ND	ND	ND	0	0	0	0	0	0	0	0	0
54	2012-01-11	50	M	2002-01-15	119.867	0	2	#REF!		C	49.29	15.1	92	12.1	1	0	8	0	U	1	2	0	0	0	0	1	53	0	0	0	1	0	0	0	0	0	0	0	0	0
55	2012-01-11	62	M	1998-01-15	167.867	0	6	#REF!		B	41	11.2	108	12	13	0	1	0	M	0		ND	ND	ND	ND	ND	ND	ND	ND	ND	ND	0	0	0	0	0	0	0	0	0
56	2012-01-17	60	M	2006-08-15	65.0667	0	4	#REF!		C	483.77	12	120	4.5	75	1	14	0	U	0		0	0	0	0	0	0	0	0	1	1	0	0	0	0	0	1	0	0	0
57	2012-01-17	57	M	2001-01-15	132.067	0	11	#REF!		A	45.81	12.7	120	ND	ND	ND	ND	ND	U	0		ND	ND	ND	ND	ND	ND	ND	ND	ND	ND	0	0	0	0	0	1	1	0	0
58	2012-02-08	72	M	1999-01-15	156.767	0	6	#REF!		A	58.46	11.4	142	58.8	ND	ND	ND	ND	U	1	2	0	0	0	0	1	ND	0	0	0	0	1	0	0	0	0	0	0	1	0
59	2012-03-28	74	M	2007-03-15	60.4333	0	1	#REF!		A	49.26	12.2	249	ND	ND	ND	ND	ND	U	0		ND	ND	ND	ND	ND	ND	ND	ND	ND	ND	0	0	0	0	0	0	0	0	0
60	2012-04-11	48	W	2009-02-15	37.8667	0	1	#REF!		B	46.78	ND	ND	5.6	28	1	34	1	U	1	1	0	0	0	0	0	0	0	0	0	0	0	0	0	0	0	0	0	0	0
61	2012-05-02	68	W	2011-01-15	15.5667	1	0	15.5667		A	205.3	ND	ND	8.6	42	1	1	0	U	1	2	0	0	0	0	1	9.8	0	0	0	1	0	0	0	1	0	0	0	0	0
62	2012-06-11	70	W	2009-05-15	36.8667	1	0	36.8667		B	22.09	12.7	215	30.3	46.8	1	4.8	0	U	1	1	0	0	0	0	0	0	0	0	ND	ND	0	0	0	1	0	0	0	0	1
63	2012-06-13	86	M	1998-01-15	172.933	0	4	#REF!		B	119.72	11.6	142	ND	17	0	14	0	ND	0		ND	ND	ND	ND	ND	ND	ND	ND	ND	ND	0	0	0	0	0	0	0	0	0
64	2012-06-20	71	M	2010-05-15	25.1667	0	1	#REF!		C	126.52	9.6	289	xxx	pos	1	pos	1	U	1	5	0	0	0	0	0	0	1	ND	1	1	0	0	0	0	0	0	0	1	0
65	2012-06-27	86	M	2005-03-15	87.4	0	1	#REF!		C	11.86	ND	ND	5.3	ND	ND	ND	ND	M	0		ND	ND	ND	ND	ND	ND	ND	ND	ND	ND	1	0	0	0	0	0	0	0	0
66	2012-07-04	66	M	1998-01-15	173.633	1	0	173.633		C	86.85	ND	ND	ND	23	1	43	1	M	1	2	0	0	0	0	1	80.7	0	0	0	1	0	0	0	0	0	0	0	0	0
67	2012-07-10	72	M	1997-11-15	175.833	0	7	#REF!		ND	17.05	ND	ND	ND	8	0	0	0	M	1	5	0	0	0	0	1	23.6	1	71	0	1	0	0	0	0	0	0	0	1	0
68	2012-07-25	43	W	2005-01-15	90.3333	0	1	#REF!		C	239	7.1	261	ND	42	1	5	0	U	1	2	0	0	0	0	1	80.6	0	0	0	1	0	0	0	0	0	0	1	0	0
69	2012-07-27	74	M	1990-01-15	270.4	0	1	#REF!		B	13.08	14.8	217	ND	ND	ND	ND	ND	ND	0		ND	ND	ND	ND	ND	ND	ND	ND	ND	ND	0	0	0	0	0	0	0	0	0
70	2012-08-01	64	W	2009-09-15	34.5333	1	0	34.5333		C	13.5	12.9	59	ND	pos	1	neg	0	ND	1	3	0	0	1	8.5	0	0	0	0	0	1	0	0	0	0	0	0	0	0	0
71	2012-08-17	75	M	2012-05-15	3.06667	1	0	3.06667		B	59.92	ND	ND	ND	11	0	72	1	U	1	3	0	0	1	30	0	0	0	0	1	1	0	0	0	1	0	1	0	0	1
72	2012-08-22	54	M	2008-11-15	45.2333	1	0	45.2333		ND	173.41	ND	ND	ND	37	1	59	1	U	1	4	1	23	0	0	1	45.5	0	0	0	0	0	0	0	1	0	0	1	0	0
73	2012-08-22	60	M	2012-08-15	0.233333	1	0	0.233333		A	31.62	15.4	227	ND	9.5	0	0.7	0	M	1	2	0	0	0	0	1	58.3	0	0	0	1	0	0	0	0	0	0	0	0	0
74	2012-09-12	66	W	2011-06-01	15.3667	1	0	15.3667		A	106	14.2	193	ND	neg	0	neg	0	U	0		ND	ND	ND	ND	ND	ND	ND	ND	ND	ND	1	0	0	1	0	0	0	0	0
75	2012-09-12	74	M	2008-01-15	55.9	1	0	55.9		B	87	10.4	178	ND	ND	ND	ND	ND	ND	0		ND	ND	ND	ND	ND	ND	ND	ND	ND	ND	0	0	0	0	0	0	0	0	0
76	2012-09-19	62	M	1998-01-15	176.133	0	1	#REF!		A	57.73	11.4	110	ND	ND	ND	ND	ND	M	0		ND	ND	ND	ND	ND	ND	ND	ND	ND	ND	1	0	0	0	0	0	0	0	0
77	2012-09-19	53	M	2011-10-15	11.1333	1	0	11.1333		A	21.1	15.9	272	ND	ND	ND	neg	0	M	1	1	0	0	0	0	0	0	0	0	ND	ND	0	0	0	0	0	0	0	0	0
78	2012-09-19	63	M	1988-01-15	296.133	0	3	#REF!		C	74.46	10.7	82	ND	neg	0	pos	1	M	0		ND	ND	ND	ND	ND	ND	ND	ND	ND	ND	0	0	1	0	0	0	0	0	0
79	2012-10-02	70	M	2010-01-15	32.5667	1	0	32.5667		A	121.38	ND	ND	49.8	32	1	85	1	U	1	4	1	88.2	0	0	1	88.1	0	0	0	0	1	0	0	0	0	1	0	0	0
80	2012-10-17	58	W	2005-01-15	93.0667	0	1	#REF!		A	99.02	ND	ND	pos	ND	ND	ND	ND	U	1	3	0	0	1	62	0	0	0	0	1	1	0	0	0	1	0	0	1	0	1
81	2012-11-29	68	M	2009-04-15	43.4667	1	0	43.4667		A	140.33	ND	ND	54.6	25	1	73	1	U	0		ND	ND	ND	ND	ND	ND	ND	ND	ND	ND	0	0	0	0	0	0	0	0	0
82	2012-12-03	74	M	2006-02-15	81.6	0	4	#REF!		C	76.65	12.8	26	101	7.2	0	52.3	1	U	1	5	0	0	0	0	1	89.7	1	92.6	0	1	0	0	0	0	0	0	0	1	0
83	2012-12-05	62	M	ND	#VALUE!	1	0	#VALUE!		A	23.22	ND	ND	neg	neg	0	neg	0	M	1	2	0	0	0	0	1	ND	0	0	ND	ND	1	0	0	0	0	0	0	0	0
84	2012-12-11	74	W	2012-04-15	7.86667	1	0	7.86667		C	33.3	12.1	77	56.5	ND	ND	ND	ND	M	1	1	0	0	0	0	0	0	0	0	ND	ND	0	0	0	0	0	1	0	0	0
85	2012-12-11	56	M	2012-05-15	6.86667	1	0	6.86667		B	187.63	13.2	1230	ND	8	0	16	0	U	1	5	0	0	0	0	1	ND	1	ND	ND	ND	1	0	0	0	0	0	0	1	0
86	2012-12-13	64	M	2003-01-15	118.933	0	1	#REF!		C	50.36	15.8	61	ND	ND	ND	ND	ND	U	0		ND	ND	ND	ND	ND	ND	ND	ND	ND	ND	0	0	0	0	0	1	0	1	0
87	2012-12-19	64	M	2012-03-15	9.13333	1	0	9.13333		A	17.85	ND	ND	ND	2	0	ND	ND	U	1	1	0	0	0	0	0	0	0	0	ND	ND	0	0	0	0	0	0	0	0	0
88	2012-12-19	66	M	2012-11-15	1.13333	1	0	1.13333		A	26.69	14.5	175	26.1	34.9	1	44.4	1	U	1	2	0	0	0	0	1	75.5	0	0	0	0	0	0	0	0	0	1	0	0	0
89	2013-01-10	68	W	2009-06-15	42.8333	1	0	42.8333		A	44.42	13.5	148	4.5	0.5	0	0.7	0	M	1	2	0	0	0	0	1	ND	ND	ND	ND	ND	0	0	0	0	0	0	0	0	0
90	2013-01-14	57	W	ND	#VALUE!	0	ND	#VALUE!		ND	24.39	?	?	ND	21	1	3	0	M	0		ND	ND	ND	ND	ND	ND	ND	ND	ND	ND	0	0	0	0	0	0	0	0	0
91	2013-01-16	69	M	2007-09-15	64.0333	0	1	#REF!		ND	10.79	12.3	123	ND	32.5	1	4.8	0	U	1	5	0	0	0	0	1	69.5	1	77	1	1	0	0	0	0	0	1	1	1	0
92	2013-01-16	53	M	2013-01-15	0.0333333	1	0	0.0333333		A	24.16	14.3	233	13.1	43.8	1	39.6	1	U	0		ND	ND	ND	ND	ND	ND	ND	ND	ND	ND	0	0	0	0	0	0	0	0	0
93	2013-01-16	56	M	2004-12-15	97.0333	1	0	97.0333		A	73.29	15.2	166	ND	neg	0	neg	0	M	1	2	0	0	0	0	1	ND	0	0	ND	ND	1	0	0	1	0	0	0	0	0
94	2013-01-23	62	W	2008-12-15	49.2667	1	0	49.2667		A	146.3	ND	ND	neg	ND	ND	ND	ND	U	0		0	NA	0	NA	ND	ND	0	NA	ND	ND	0	0	0	1	0	0	1	1	0
95	2013-02-06	73	M	2008-01-15	60.7	0	1	#REF!		B	40.54	12.2	134	25.3	neg	0	pos	1	U	0		ND	ND	ND	ND	ND	ND	ND	ND	ND	ND	0	0	0	0	0	0	0	1	0
96	2013-02-06	38	M	2011-01-15	24.7	1	0	24.7		ND	238.68	11.7	133	330	12.6	0	93.6	1	U	1	3	0	0	1	78.2	1	60	0	0	1	1	0	0	0	0	0	0	1	0	0
97	2013-02-18	62	W	2010-08-15	30.1	1	0	30.1		A	22.93	ND	ND	13.2	neg	0	neg	0	M	1	2	0	0	0	0	1	12.5	0	0	0	0	0	0	0	1	0	0	0	0	0
98	2013-02-19	59	W	2000-11-15	147.133	0	1	#REF!		A	54.93	13.8	206	46	ND	ND	ND	ND	M	1	2	0	0	0	0	1	ND	0	0	ND	ND	0	0	0	0	0	0	0	0	0
99	2013-04-17	64	M	2011-08-15	20.0667	1	0	20.0667		A	70.56	16	193	ND	pos	1	ND	ND	U	1	2	0	0	0	0	1	ND	0	0	ND	ND	0	0	0	0	0	0	0	0	0
100	2013-04-18	49	M	2004-05-15	107.1	0	2	#REF!		C	51.15	14.1	94	xxx	28.5	1	13.1	0	U	1	1	0	0	0	0	0	0	0	0	ND	ND	0	0	0	0	0	1	0	0	0
101	2013-04-24	56	M	2011-09-15	19.3	1	0	19.3		B	31.65	ND	ND	32	xxx	ND	xxx	ND	ND	1	2	0	0	0	0	1	ND	0	0	0	0	0	0	0	0	0	1	0	1	0
102	2013-04-30	46	M	2013-01-15	3.5	1	0	3.5		A	14.49	15.2	196	xxx	14.2	0	0.6	0	U	0		ND	ND	ND	ND	ND	ND	ND	ND	ND	ND	0	0	0	0	0	0	0	0	0
103	2013-05-13	62	M	2008-03-15	61.9333	1	0	61.9333		A	22.3	ND	ND	14.8	xxx	ND	xxx	ND	M	1	1	0	0	0	0	0	0	0	0	ND	ND	0	0	1	0	0	0	0	0	0
104	2013-05-16	48	M	2012-09-15	8.03333	1	0	8.03333		B	24.3	ND	ND	xxx	2	0	72	1	M	1	3	0	0	1	ND	1	ND	0	0	0	0	0	0	0	0	0	0	0	0	0
105	2013-05-21	60	W	2004-07-15	106.2	0	1	#REF!		B	137.75	12.9	152	ND	25.6	1	82.2	1	U	1	5	0	0	0	0	1	86.7	1	16.6	1	1	1	0	0	0	0	0	0	1	0
106	2013-05-22	57	W	2011-12-15	17.2333	1	0	17.2333		A	48.31	12.9	235	23.4	14.7	0	0.6	0	M	0		ND	ND	ND	ND	ND	ND	ND	ND	ND	ND	0	0	0	0	0	0	0	0	0
107	2013-05-22	56	W	2008-01-15	64.2333	1	0	64.2333		A	15.7	ND	ND	ND	ND	ND	ND	ND	ND	0		ND	ND	ND	ND	ND	ND	ND	ND	ND	ND	0	0	0	0	0	0	0	0	0
108	2013-05-24	73	M	1995-10-15	211.3	0	8	#REF!		C	56.32	9.6	36	107	1	0	10	0	U	1	4	1	92.2	0	0	1	92.1	0	0	1	1	1	0	0	0	0	1	0	0	0
109	2013-05-27	73	M	2001-12-15	137.4	1	0	137.4		C	38.63	14.7	81	ND	ND	ND	ND	ND	U	1	1	0	0	0	0	0	0	0	0	ND	ND	0	0	0	0	0	0	0	0	0
110	2013-05-29	59	M	2008-07-15	58.4667	1	0	58.4667		A	73.62	14.7	176	ND	50.3	1	77.4	1	U	1	3	0	0	1	16.3	0	0	0	0	0	0	0	0	0	0	0	1	0	1	0
111	2013-06-06	58	M	2008-08-15	57.7	0	3	#REF!		B	20.61	ND	ND	ND	ND	ND	ND	ND	U	1	5	0	0	0	0	0	0	1	19.7	0	1	0	0	0	1	0	1	0	1	1
112	2013-06-17	60	M	1996-10-15	200.067	0	1	#REF!		C	87.95	12.5	93	30.5	26.5	1	56.6	1	U	1	2	0	0	0	0	1	ND	0	0	ND	ND	0	0	0	0	0	0	0	1	0
113	2013-06-26	48	W	2013-01-15	5.36667	1	0	5.36667		A	22.67	13.1	254	14.7	17.7	0	1.2	0	M	0		ND	ND	ND	ND	ND	ND	ND	ND	ND	ND	0	0	0	0	0	0	0	0	0
114	2013-06-27	59	M	2011-07-15	23.4	1	0	23.4		B	38.28	14.3	171	ND	ND	ND	ND	ND	U	0		ND	ND	ND	ND	ND	ND	ND	ND	ND	ND	1	0	0	1	0	0	0	0	1
115	2013-07-01	66	W	2007-04-15	74.5333	1	0	74.5333		A	15.14	14.2	172	8.6	neg	0	neg	0	M	0		ND	ND	ND	ND	ND	ND	ND	ND	ND	ND	1	0	0	0	0	0	0	1	0
116	2013-07-03	61	W	2012-11-15	7.6	1	0	7.6		A	24.37	14.5	236	ND	7.1	0	2.7	0	M	1	2	0	0	0	0	1	45.6	0	0	0	0	0	0	0	0	0	0	0	0	0
117	2013-07-03	73	W	2004-05-15	109.6	0	4	#REF!		B	45.58	12.1	157	ND	7.4	0	9	0	U	1	5	0	0	0	0	1	73.9	1	95.8	1	1	0	0	0	0	0	0	0	1	0
118	2013-07-08	74	M	2006-01-15	89.7667	1	0	89.7667		B	65.53	11.9	195	6.9	neg	0	neg	0	U	0		ND	ND	ND	ND	ND	ND	ND	ND	ND	ND	0	0	0	0	0	0	0	0	0
119	2013-07-10	68	M	2001-12-15	138.833	1	0	138.833		A	51.14	15.1	114	ND	ND	ND	ND	ND	U	1	5	0	0	0	0	0	0	1	ND	ND	ND	1	1	0	0	0	0	0	1	0
120	2013-07-17	52	M	2013-07-15	0.0666667	1	0	0.0666667		A	18.7	15.8	191	ND	35.8	1	0.5	0	M	0		ND	ND	ND	ND	ND	ND	ND	ND	ND	ND	0	0	0	0	0	0	0	0	0
121	2013-07-17	47	M	2013-06-15	1.06667	1	0	1.06667		B	58.5	12.7	171	ND	ND	ND	ND	ND	U	0		ND	ND	ND	ND	ND	ND	ND	ND	ND	ND	0	0	0	0	0	0	0	0	0
122	2013-07-24	64	M	2013-02-15	5.3	1	0	5.3		A	32.76	13.4	147	ND	ND	ND	ND	ND	U	1	4	1	63.7	0	0	0	0	0	0	0	0	1	0	0	0	0	1	0	0	0
123	2013-07-24	29	W	2012-08-15	11.3	1	0	11.3		A	17.27	13.6	226	ND	ND	ND	neg	0	ND	0		ND	ND	ND	ND	ND	ND	ND	ND	ND	ND	0	0	0	0	0	0	0	0	0
124	2013-07-31	69	W	2006-07-15	84.5333	1	0	84.5333		A	269	11.3	242	ND	ND	ND	ND	ND	U	1	2	0	0	0	0	1	ND	0	0	0	1	0	0	0	0	0	0	0	0	0
125	2013-08-21	61	W	2000-01-15	163.2	1	0	163.2		A	35.8	13.8	151	ND	65.3	1	72	1	M	0		ND	ND	ND	ND	ND	ND	ND	ND	ND	ND	1	0	0	0	0	0	0	0	0
126	2013-09-11	51	M	2013-02-15	6.86667	1	0	6.86667		B	22	15.9	174	ND	19.4	0	0.4	0	M	1	2	0	0	0	0	1	ND	0	0	ND	ND	0	0	0	0	0	0	0	0	0
127	2013-09-26	68	M	2005-06-15	99.3667	0	1	#REF!		ND	197.97	11.4	155	ND	ND	ND	ND	ND	ND	0		ND	ND	ND	ND	ND	ND	ND	ND	ND	ND	0	0	0	0	0	0	0	0	0
128	2013-09-30	49	M	2013-08-15	1.5	1	0	1.5		A	29.35	14.1	268	12.6	33	1	5	0	U	1	4	1	ND	0	0	0	0	0	0	ND	ND	0	0	0	0	0	0	0	0	0
129	2013-10-02	46	W	2001-12-15	141.567	1	0	141.567		A	33.7	12.7	283	ND	0	0	0	0	M	1	2	0	0	0	0	1	84	0	0	ND	ND	0	0	0	0	0	0	0	0	0
130	2013-10-25	70	M	2005-01-15	105.333	0	1	#REF!		C	289.88	8.9	57	18.5	31.9	1	49.3	1	U	1	2	0	0	0	0	1	75.5	0	0	1	1	0	0	0	0	0	0	1	0	0
131	2013-10-31	77	M	2008-02-15	68.5333	1	0	68.5333		A	17.06	12.7	192	3.6	8	0	0.4	0	M	1	2	0	0	0	0	1	ND	0	0	ND	ND	0	0	0	0	0	0	0	0	0
132	2013-11-04	57	M	2004-08-15	110.633	0	4	#REF!		B	36.76	15.8	267	6.1	72.2	1	55.9	1	U	1	5	1	43.7	0	0	1	54.2	1	15.9	1	1	1	0	0	0	0	1	0	1	0
133	2013-11-19	53	M	ND	#VALUE!	ND	ND	#VALUE!		ND	24.87	14.3	270	ND	10.5	0	0.6	0	M	0		ND	ND	ND	ND	ND	ND	ND	ND	ND	ND	0	0	0	0	0	0	0	0	0
134	2013-11-20	59	M	2011-04-15	31.1667	0	1	#REF!		C	20.13	12	33	25.7	8.6	0	4.3	0	M	1	1	0	0	0	0	0	0	0	0	0	0	1	0	0	1	0	0	0	0	0
135	2013-11-25	69	M	2013-11-15	0.333333	1	0	0.333333		A	36	13.6	159	ND	6.5	0	0.1	0	M	0		ND	ND	ND	ND	ND	ND	ND	ND	ND	ND	0	0	0	0	0	0	0	0	0
136	2013-11-27	59	M	2004-08-15	111.4	1	0	111.4		A	27.15	15	203	ND	ND	ND	ND	ND	M	0		ND	ND	ND	ND	ND	ND	ND	ND	ND	ND	0	0	0	0	0	0	0	0	0
